# Supplementary material for: SARS-CoV-2 Vaccine Willingness among Pregnant and Breastfeeding Women during the First Pandemic Wave: A Cross-Sectional Study in Switzerland
Source: Viruses. 2021 Jun 22;13(7):1199. doi: 10.3390/v13071199 (PMC8310322; doi:10.3390/v13071199)
Supplement: Supplementary file 1 [file viruses-13-01199-s001.zip]

Archive with 1 entries (1 files):
- viruses-1262489-supplementary.pdf
